# Supplementary material for: Free-water: A promising structural biomarker for cognitive decline in aging and mild cognitive impairment
Source: Imaging Neurosci (Camb). 2024 Sep 18;2:imag-2-00293. doi: 10.1162/imag_a_00293 (PMC11540062; doi:10.1162/imag_a_00293)
Supplement: Supplementary Material [file imag_a_00293-supp.xlsx]

## Sheet: Supplemental Table 1
PREDICTOR	OUTCOME	B	SE	PVAL	TVAL	p.fdr
McEvoy AD Signature	Memory Composite	-0.638772	0.218014	0.00366419	-2.92997	0.0872037
Schwarz AD Signature	Boston Naming Test	-44.357	14.7291	0.00283247	-3.01152	0.0872037
Schwarz FA(FWcorr)	Boston Naming Test	47.2693	16.2733	0.00396381	2.90471	0.0872037
McEvoy FA(FWcorr)	Boston Naming Test	47.2724	16.8621	0.00540259	2.80348	0.0891427
McEvoy FW	Boston Naming Test	20.7405	8.07195	0.0106946	2.56946	0.141169
McEvoy AD Signature	Boston Naming Test	-1.98982	0.885063	0.0253266	-2.24822	0.278592
Hippocampal FW	Boston Naming Test	17.1846	8.27561	0.0387401	2.07654	0.284094
McEvoy FW	WAIS-IV Coding	-66.4156	31.9731	0.0386754	-2.07723	0.284094
Schwarz FA(conventional)	Executive Function Composite	-9.21365	4.34834	0.0349648	-2.11889	0.284094
Schwarz AD Signature	Memory Composite	-7.22357	3.70435	0.0521538	-1.95002	0.289264
McEvoy FA(FWcorr)	WAIS-IV Coding	-126.86	67.1494	0.0598776	-1.88922	0.289264
Schwarz FW	Boston Naming Test	16.2235	8.44112	0.0556078	1.92196	0.289264
McEvoy FA(conventional)	Executive Function Composite	-10.225	5.12905	0.0471552	-1.99354	0.289264
Hippocampal FW(conventional)	Boston Naming Test	-22.9495	12.2181	0.061359	-1.87831	0.289264
McEvoy AD Signature	Executive Function Composite	-0.424886	0.231487	0.0674787	-1.83546	0.296906
Schwarz FW	WAIS-IV Coding	-54.9988	33.1894	0.098596	-1.65712	0.392849
Schwarz FA(conventional)	DKEFS Number Sequencing	184.465	112.175	0.101188	1.64444	0.392849
McEvoy FA(FWcorr)	Memory Composite	6.54319	4.25086	0.12485	1.53926	0.412004
Hippocampal FW(conventional)	Animal Naming Test	-31.9128	20.5977	0.122411	-1.54934	0.412004
Hippocampal FW(conventional)	Executive Function Composite	-4.91666	3.13892	0.118375	-1.56636	0.412004
Schwarz FA(FWcorr)	Memory Composite	6.09185	4.09661	0.138108	1.48705	0.414323
Hippocampal FA(FWcorr)	Boston Naming Test	-20.2504	13.4072	0.132046	-1.51041	0.414323
Schwarz AD Signature	Executive Function Composite	-5.32333	3.90708	0.174121	-1.36248	0.499652
McEvoy FA(conventional)	DKEFS Number Sequencing	172.785	132.429	0.193036	1.30473	0.53085
Hippocampal FA(FWcorr)	Animal Naming Test	-27.5071	22.6372	0.225321	-1.21513	0.594848
Hippocampal FW(conventional)	DKEFS Number Sequencing	92.1892	81.1354	0.256811	1.13624	0.651904
Hippocampal FW	WAIS-IV Coding	-32.608	32.6362	0.318576	-0.999136	0.757151
Schwarz FA(conventional)	Animal Naming Test	-28.3203	28.5001	0.321215	-0.993693	0.757151
Schwarz AD Signature	WAIS-IV Coding	53.5936	59.6292	0.369529	0.89878	0.836371
Schwarz FA(FWcorr)	WAIS-IV Coding	-57.1235	64.9906	0.380169	-0.87895	0.836371
Hippocampal FA(FWcorr)	Memory Composite	2.64866	3.34055	0.428507	0.79288	0.857015
Hippocampal FA(FWcorr)	DKEFS Number Sequencing	70.6286	89.072	0.428473	0.792939	0.857015
McEvoy FA(conventional)	Animal Naming Test	-28.0801	33.6127	0.40419	-0.835403	0.857015
Hippocampal FA(FWcorr)	WAIS-IV Coding	37.9121	52.5798	0.471476	0.721041	0.889068
Hippocampal FW	Memory Composite	1.48836	2.03445	0.465026	0.73158	0.889068
Schwarz AD Signature	Animal Naming Test	-17.8583	25.6877	0.48749	-0.69521	0.893732
Schwarz FW	Animal Naming Test	-9.40618	14.1552	0.506904	-0.664506	0.904207
McEvoy AD Signature	Animal Naming Test	-0.66145	1.52946	0.665725	-0.432473	0.912602
McEvoy AD Signature	WAIS-IV Coding	1.02664	3.56433	0.773533	0.288031	0.912602
Schwarz AD Signature	DKEFS Number Sequencing	-25.76	101.49	0.799819	-0.253818	0.912602
McEvoy FA(FWcorr)	Executive Function Composite	-2.28163	4.4523	0.608725	-0.512461	0.912602
McEvoy FA(FWcorr)	DKEFS Number Sequencing	50.6936	114.739	0.658956	0.441817	0.912602
Schwarz FA(FWcorr)	Executive Function Composite	-1.85107	4.28702	0.666224	-0.431786	0.912602
Hippocampal FA(FWcorr)	Executive Function Composite	-1.46736	3.46436	0.672208	-0.423558	0.912602
Hippocampal FW	Animal Naming Test	5.16199	14.02	0.713007	0.368188	0.912602
Hippocampal FW	Executive Function Composite	-0.537147	2.1399	0.801983	-0.251015	0.912602
Hippocampal FW	DKEFS Number Sequencing	16.2374	55.4407	0.769828	0.292878	0.912602
McEvoy FW	Animal Naming Test	-7.28751	13.659	0.594081	-0.533532	0.912602
McEvoy FW	Executive Function Composite	-1.03804	2.10004	0.62148	-0.494292	0.912602
McEvoy FW	Memory Composite	0.901126	2.00941	0.654166	0.448454	0.912602
McEvoy FW	DKEFS Number Sequencing	14.8766	54.525	0.785174	0.27284	0.912602
Schwarz FW	Executive Function Composite	-0.547439	2.16611	0.80066	-0.252729	0.912602
Schwarz FW	DKEFS Number Sequencing	-21.1914	56.4076	0.707432	-0.375683	0.912602
McEvoy FA(conventional)	Boston Naming Test	-5.04122	19.9514	0.800701	-0.252675	0.912602
McEvoy FA(conventional)	WAIS-IV Coding	-41.8727	78.079	0.592179	-0.536286	0.912602
Schwarz FA(conventional)	Memory Composite	1.28531	4.2043	0.760046	0.305714	0.912602
Hippocampal FW(conventional)	WAIS-IV Coding	-21.0935	48.0667	0.661112	-0.438838	0.912602
Hippocampal FW(conventional)	Memory Composite	-1.87273	3.04961	0.539647	-0.614089	0.912602
Schwarz FW	Memory Composite	0.397313	2.09772	0.849912	0.189402	0.934904
McEvoy FA(conventional)	Memory Composite	-0.967676	4.95235	0.845221	-0.195397	0.934904
McEvoy FA(FWcorr)	Animal Naming Test	3.01569	28.9741	0.917177	0.104082	0.946795
Schwarz FA(FWcorr)	Animal Naming Test	-2.86769	27.8651	0.918104	-0.102914	0.946795
Schwarz FA(conventional)	Boston Naming Test	1.85231	16.9352	0.912981	0.109377	0.946795
Schwarz FA(conventional)	WAIS-IV Coding	8.77252	66.2368	0.894728	0.132442	0.946795
McEvoy AD Signature	DKEFS Number Sequencing	0.245727	6.05949	0.967681	0.0405524	0.982569
Schwarz FA(FWcorr)	DKEFS Number Sequencing	2.00831	110.459	0.985507	0.0181815	0.985507
McEvoy AD Signature	Hooper Visual Organization	-1.93301	0.931814	0.0389337	-2.07446	0.255057
Schwarz AD Signature	Hooper Visual Organization	-26.4752	15.6961	0.0927481	-1.68674	0.255057
McEvoy FA(FWcorr)	Hooper Visual Organization	30.9829	17.5446	0.0784745	1.76595	0.255057
Schwarz FA(FWcorr)	Hooper Visual Organization	30.154	16.8206	0.0740842	1.79268	0.255057
Hippocampal FA(FWcorr)	Hooper Visual Organization	-6.36134	13.9653	0.64909	-0.455509	0.714634
Hippocampal FW	Hooper Visual Organization	6.3202	8.60233	0.463121	0.734708	0.714634
McEvoy FW	Hooper Visual Organization	5.72663	8.47327	0.499686	0.675846	0.714634
Schwarz FW	Hooper Visual Organization	2.4199	8.78265	0.783108	0.275531	0.783108
McEvoy FA(conventional)	Hooper Visual Organization	13.9113	20.5973	0.499972	0.675396	0.714634
Schwarz FA(conventional)	Hooper Visual Organization	9.70104	17.4511	0.578717	0.555898	0.714634
Hippocampal FA(conventional)	Hooper Visual Organization	-5.79542	12.7454	0.649667	-0.454705	0.714634

## Sheet: Supplemental Table 2
PREDICTOR	B	SE	PVAL	TVAL	p.fdr
Schwarz AD Signature	2.27261	0.05569	0	40.8082	0
Schwarz FA(FWcorr)	0.207163	0.00501258	0	41.3286	0
McEvoy FA(FWcorr)	0.101361	0.0020339	0	49.8355	0
Hippocampal FA(FWcorr)	0.289072	0.00968349	8.26624e-196	29.852	1.8599e-195
McEvoy FW	0.147625	0.00554385	3.16489e-156	26.6286	5.69681e-156
Schwarz FW	0.31372	0.012115	7.55857e-148	25.8951	1.13379e-147
Hippocampal FW	0.409895	0.0162736	5.46721e-140	25.1877	7.02927e-140
Hippocampal Volume	5447.35	337.368	1.19937e-58	16.1466	1.34929e-58
McEvoy AD Signature	-0.843714	1.14586	0.461538	-0.736316	0.461538

## Sheet: Supplemental Table 3
PREDICTOR	OUTCOME	B	SE	PVAL	TVAL	p.fdr
Hippocampal FW	Memory Composite	-2.97512	0.418962	1.23696e-12	-7.10118	8.90609e-11
McEvoy AD Signature	Memory Composite	0.252758	0.0402294	3.32281e-10	6.28292	1.19621e-08
Schwarz AD Signature	Memory Composite	4.22263	0.685399	7.23667e-10	6.16083	1.7368e-08
McEvoy AD Signature	Boston Naming Test	0.941056	0.160905	4.96026e-09	5.8485	8.92846e-08
Schwarz AD Signature	Boston Naming Test	15.6075	2.73841	1.20172e-08	5.69948	1.73048e-07
McEvoy FW	Memory Composite	-2.33117	0.416447	2.17153e-08	-5.59775	2.60584e-07
Hippocampal Volume	Memory Composite	1.47349	0.300788	9.64502e-07	4.89875	9.92059e-06
Hippocampal FW	Animal Naming Test	-12.9682	2.79426	3.46678e-06	-4.64103	3.01914e-05
Hippocampal FW	Executive Function Composite	-2.07585	0.448982	3.77393e-06	-4.62346	3.01914e-05
McEvoy AD Signature	Animal Naming Test	1.19585	0.261724	4.89751e-06	4.56913	3.52621e-05
McEvoy AD Signature	Executive Function Composite	0.1931	0.0429352	6.87621e-06	4.49748	3.94e-05
McEvoy FW	Animal Naming Test	-12.3883	2.75881	7.10796e-06	-4.49043	3.94e-05
Schwarz FW	Memory Composite	-1.79984	0.400833	7.11389e-06	-4.49025	3.94e-05
Schwarz FW	Animal Naming Test	-10.4183	2.62707	7.31592e-05	-3.96577	0.000376248
Schwarz AD Signature	Executive Function Composite	2.78649	0.736683	0.000155273	3.78248	0.000700747
Schwarz FW	Executive Function Composite	-1.57194	0.415663	0.000155722	-3.78176	0.000700747
Schwarz AD Signature	Animal Naming Test	16.5857	4.53105	0.000251778	3.66044	0.00101213
Hippocampal FA(conventional)	Animal Naming Test	11.6672	3.18848	0.000253032	3.65917	0.00101213
Hippocampal Volume	Animal Naming Test	7.02897	1.94408	0.000299691	3.61557	0.00113567
McEvoy FW	Executive Function Composite	-1.55427	0.439548	0.000406138	-3.53606	0.0014621
Hippocampal FA(conventional)	Executive Function Composite	1.84617	0.52422	0.000428726	3.52174	0.00146992
Hippocampal FW	Boston Naming Test	-5.88581	1.71	0.00057744	-3.442	0.0018898
Hippocampal FA(conventional)	Memory Composite	1.74282	0.508171	0.00060447	3.4296	0.00189225
Hippocampal Volume	Boston Naming Test	4.04001	1.18614	0.000659209	3.40601	0.00197763
Schwarz FA(FWcorr)	Boston Naming Test	-9.25412	2.77703	0.000861051	-3.33238	0.00247983
McEvoy FA(FWcorr)	Boston Naming Test	-10.6016	3.22374	0.00100689	-3.2886	0.0027883
McEvoy FW	Boston Naming Test	-5.18279	1.63384	0.00151316	-3.17215	0.0040351
McEvoy FA(FWcorr)	Memory Composite	-2.58798	0.842521	0.00212836	-3.07171	0.00547293
Schwarz FW	DKEFS Number Sequencing	27.9305	9.49013	0.00324931	2.94311	0.00806724
Schwarz FA(FWcorr)	Memory Composite	-2.05326	0.726053	0.00468434	-2.82798	0.0112424
Schwarz FW	Boston Naming Test	-4.3477	1.56439	0.00544976	-2.77917	0.0126575
Schwarz FA(FWcorr)	Executive Function Composite	-1.9514	0.748489	0.00913092	-2.60711	0.0205446
Hippocampal Volume	Executive Function Composite	0.79285	0.31793	0.0126387	2.49379	0.0275754
Hippocampal FW	DKEFS Number Sequencing	25.6299	10.3593	0.0133572	2.4741	0.0282857
Hippocampal Volume	WAIS-IV Coding	11.3154	4.72957	0.016735	2.39248	0.0344263
McEvoy FW	DKEFS Number Sequencing	23.7356	10.1661	0.019555	2.33478	0.03911
McEvoy FA(FWcorr)	Executive Function Composite	-2.00707	0.867008	0.0206161	-2.31494	0.0393914
Hippocampal FA(conventional)	WAIS-IV Coding	18.1081	7.86637	0.021337	2.30197	0.0393914
Hippocampal FA(conventional)	DKEFS Number Sequencing	-26.6863	11.5613	0.0209855	-2.30824	0.0393914
Hippocampal FA(FWcorr)	Animal Naming Test	7.34	3.36756	0.0292857	2.17962	0.0527143
Schwarz FA(FWcorr)	Animal Naming Test	-10.0785	4.66414	0.030707	-2.16085	0.0539246
Hippocampal FA(FWcorr)	Executive Function Composite	1.08334	0.537971	0.0440359	2.01375	0.0754901
Schwarz FA(FWcorr)	DKEFS Number Sequencing	31.6101	16.2129	0.0512127	1.94969	0.0857516
Hippocampal FA(FWcorr)	DKEFS Number Sequencing	-22.091	11.8976	0.0633449	-1.85676	0.103655
McEvoy FA(FWcorr)	Animal Naming Test	-9.8105	5.45495	0.0721048	-1.79846	0.115368
Hippocampal FA(FWcorr)	WAIS-IV Coding	14.0776	8.15907	0.0844565	1.72539	0.132193
Hippocampal FA(conventional)	Boston Naming Test	3.37559	2.01801	0.0943802	1.67273	0.144582
Schwarz AD Signature	DKEFS Number Sequencing	-26.6502	16.7233	0.111026	-1.5936	0.166538
McEvoy AD Signature	DKEFS Number Sequencing	-1.54123	0.977116	0.114721	-1.57733	0.168569
Hippocampal FW	WAIS-IV Coding	-10.5125	6.92915	0.129229	-1.51715	0.18609
McEvoy AD Signature	WAIS-IV Coding	0.936175	0.656332	0.15376	1.42638	0.217073
McEvoy FA(conventional)	Memory Composite	1.02391	0.782358	0.190618	1.30875	0.263933
Schwarz FW	WAIS-IV Coding	-8.19499	6.34945	0.196821	-1.29066	0.26738
McEvoy FW	WAIS-IV Coding	-8.54557	6.69236	0.201632	-1.27691	0.268843
McEvoy FA(conventional)	Animal Naming Test	5.91909	4.95301	0.232068	1.19505	0.303798
McEvoy FA(FWcorr)	DKEFS Number Sequencing	21.8917	19.047	0.250413	1.14935	0.321959
Schwarz AD Signature	WAIS-IV Coding	11.8001	11.1276	0.288948	1.06043	0.364987
Schwarz FA(FWcorr)	WAIS-IV Coding	-11.0418	11.4154	0.333409	-0.96727	0.413887
Hippocampal FA(FWcorr)	Memory Composite	0.42154	0.526608	0.423432	0.800481	0.516731
McEvoy FA(conventional)	DKEFS Number Sequencing	-13.3779	17.4663	0.443718	-0.76593	0.532462
Hippocampal Volume	DKEFS Number Sequencing	-5.22421	7.16198	0.465735	-0.729437	0.549719
McEvoy FA(conventional)	Executive Function Composite	0.576564	0.81124	0.477258	0.710719	0.554235
Schwarz FA(conventional)	DKEFS Number Sequencing	-9.78748	15.1447	0.518109	-0.646263	0.592125
McEvoy FA(FWcorr)	WAIS-IV Coding	-8.35039	13.2741	0.5293	-0.629075	0.595463
Schwarz FA(conventional)	Memory Composite	0.409006	0.678697	0.546751	0.602635	0.605632
Schwarz FA(conventional)	Animal Naming Test	1.98217	4.30511	0.645213	0.460423	0.703868
Schwarz FA(conventional)	Boston Naming Test	-1.16829	2.64539	0.658756	-0.441632	0.707916
Schwarz FA(conventional)	Executive Function Composite	0.268896	0.707257	0.7038	0.380196	0.7452
McEvoy FA(conventional)	WAIS-IV Coding	3.49022	12.1078	0.773146	0.288263	0.806761
Hippocampal FA(FWcorr)	Boston Naming Test	-0.524752	2.08563	0.801347	-0.251604	0.824243
McEvoy FA(conventional)	Boston Naming Test	-0.304963	3.07712	0.921054	-0.0991067	0.934026
Schwarz FA(conventional)	WAIS-IV Coding	0.574195	10.4972	0.956378	0.0546998	0.956378
McEvoy AD Signature	Hooper Visual Organization	0.684498	0.173007	7.60607e-05	3.95648	0.000304243
Schwarz AD Signature	Hooper Visual Organization	10.9029	2.95492	0.000224491	3.68973	0.000486767
McEvoy FA(FWcorr)	Hooper Visual Organization	-12.5382	3.41723	0.000243383	-3.66912	0.000486767
Schwarz FA(FWcorr)	Hooper Visual Organization	-12.3706	2.91266	2.16482e-05	-4.24718	0.000129889
Hippocampal FA(FWcorr)	Hooper Visual Organization	2.55557	2.17711	0.24046	1.17384	0.288552
Hippocampal FW	Hooper Visual Organization	-8.1845	1.80433	5.73231e-06	-4.53603	6.87877e-05
Hippocampal Volume	Hooper Visual Organization	4.76702	1.25881	0.000152531	3.78691	0.000457593
McEvoy FW	Hooper Visual Organization	-6.24556	1.75598	0.000375492	-3.55674	0.000563237
Schwarz FW	Hooper Visual Organization	-5.93213	1.66231	0.000358873	-3.56862	0.000563237
McEvoy FA(conventional)	Hooper Visual Organization	-1.8042	3.21011	0.57409	-0.562038	0.57409
Schwarz FA(conventional)	Hooper Visual Organization	-2.67494	2.7613	0.332683	-0.968723	0.362927
Hippocampal FA(conventional)	Hooper Visual Organization	5.12825	2.10096	0.0146502	2.44091	0.0195336

## Sheet: Supplemental Table 4
PREDICTOR	OUTCOME	B	SE	PVAL	TVAL	p.fdr
Schwarz FA(FWcorr)	Boston Naming Test	42.2177	1.65602	2.32487e-143	25.4935	2.09238e-142
McEvoy FA(FWcorr)	Boston Naming Test	44.8701	1.86612	9.51026e-128	24.0446	4.27962e-127
McEvoy FW	Boston Naming Test	39.1527	1.67903	2.86796e-120	23.3187	8.60389e-120
McEvoy AD Signature	Boston Naming Test	26.9026	1.17042	6.52003e-117	22.9854	1.46701e-116
Schwarz FW	Boston Naming Test	37.6545	1.6887	3.87672e-110	22.2979	6.9781e-110
Hippocampal FW	Boston Naming Test	34.0191	1.60354	6.9442e-100	21.215	1.04163e-99
McEvoy FW	Hooper Visual Organization	34.1549	1.78785	2.34395e-81	19.1039	2.10956e-80
Schwarz FA(FWcorr)	Hooper Visual Organization	34.072	1.83049	2.49193e-77	18.6136	1.12137e-76
Hippocampal FW	Hooper Visual Organization	31.5766	1.70844	2.84571e-76	18.4827	8.53713e-76
McEvoy AD Signature	Hooper Visual Organization	23.0765	1.25257	8.54469e-76	18.4233	1.92255e-75
McEvoy FA(FWcorr)	Hooper Visual Organization	37.1525	2.04295	6.69555e-74	18.1857	1.2052e-73
Schwarz FW	Hooper Visual Organization	32.605	1.8073	9.32357e-73	18.0408	1.39854e-72
Hippocampal FA(FWcorr)	Boston Naming Test	28.7034	1.94422	2.51942e-49	14.7635	3.23926e-49
Hippocampal FA(FWcorr)	Hooper Visual Organization	24.008	2.09334	1.8943e-30	11.4687	2.43552e-30
McEvoy FW	Animal Naming Test	31.1339	2.92827	2.11111e-26	10.6322	1.9e-25
Schwarz FW	Animal Naming Test	29.9227	2.98838	1.3363e-23	10.013	6.01336e-23
Hippocampal Volume	Boston Naming Test	16.9849	1.72823	8.53651e-23	9.82792	9.60358e-23
Hippocampal Volume	Memory Composite	-4.13889	0.420026	6.59342e-23	-9.8539	6.59342e-22
Hippocampal FW	Animal Naming Test	26.7837	2.85581	6.68184e-21	9.37866	2.00455e-20
Hippocampal Volume	Executive Function Composite	-4.03738	0.44639	1.50321e-19	-9.04452	1.50321e-18
McEvoy FW	WAIS-IV Coding	55.7644	6.61613	3.49951e-17	8.42856	2.34702e-16
Hippocampal FW	WAIS-IV Coding	52.4338	6.25573	5.2156e-17	8.38173	2.34702e-16
Schwarz FW	WAIS-IV Coding	52.9496	6.64475	1.60426e-15	7.96864	4.81278e-15
Schwarz AD Signature	Memory Composite	-5.29856	0.716361	1.39823e-13	-7.3965	6.99115e-13
Hippocampal Volume	Hooper Visual Organization	11.984	1.78756	2.02613e-11	6.70413	2.27939e-11
McEvoy FA(FWcorr)	Animal Naming Test	24.661	3.66607	1.7341e-11	6.72682	3.90172e-11
Hippocampal Volume	DKEFS Number Sequencing	73.3988	10.6585	5.72186e-12	6.88641	5.14968e-11
Schwarz FA(FWcorr)	Animal Naming Test	21.5644	3.2502	3.24921e-11	6.63481	5.84858e-11
McEvoy AD Signature	Animal Naming Test	12.3849	1.91471	9.9118e-11	6.46829	1.48677e-10
McEvoy AD Signature	DKEFS Number Sequencing	45.2498	6.86719	4.41971e-11	6.58928	1.98887e-10
McEvoy AD Signature	WAIS-IV Coding	30.1537	4.90214	7.69358e-10	6.15112	1.73106e-09
Schwarz AD Signature	Executive Function Composite	-4.77051	0.767148	5.01919e-10	-6.2185	2.50959e-09
McEvoy FA(FWcorr)	WAIS-IV Coding	43.8762	8.74338	5.21525e-07	5.01822	9.38745e-07
McEvoy FW	Executive Function Composite	2.21741	0.437883	4.10728e-07	5.06392	1.36909e-06
Schwarz FA(FWcorr)	WAIS-IV Coding	37.8077	8.3472	5.91542e-06	4.52939	8.87314e-06
Hippocampal FA(FWcorr)	DKEFS Number Sequencing	61.1961	14.2485	1.74773e-05	4.2949	5.24319e-05
Schwarz FW	Executive Function Composite	1.8389	0.443625	3.39554e-05	4.14518	6.79107e-05
McEvoy AD Signature	Memory Composite	-1.1627	0.286785	5.02961e-05	-4.05425	0.000167654
Schwarz AD Signature	DKEFS Number Sequencing	81.483	20.7004	8.27458e-05	3.93631	0.000186178
Hippocampal FA(FWcorr)	WAIS-IV Coding	27.1282	7.22208	0.00017245	3.75629	0.000221722
Hippocampal FW	Executive Function Composite	1.50408	0.416579	0.000305543	3.61055	0.000472897
McEvoy AD Signature	Executive Function Composite	-1.0814	0.301248	0.000331028	-3.58972	0.000472897
Schwarz AD Signature	Boston Naming Test	9.61631	2.75879	0.000490856	3.4857	0.000490856
Hippocampal FA(FWcorr)	Executive Function Composite	-1.59915	0.526204	0.00237336	-3.03904	0.00296669
McEvoy FW	Memory Composite	1.31288	0.423639	0.0019414	3.09905	0.00388279
Hippocampal FA(FWcorr)	Memory Composite	-1.24156	0.497091	0.0125019	-2.49765	0.0208365
Schwarz FW	Memory Composite	0.967778	0.43319	0.0254783	2.23407	0.0363976
Hippocampal FA(FWcorr)	Animal Naming Test	7.09162	3.48523	0.0418745	2.03477	0.0538386
McEvoy FA(FWcorr)	Executive Function Composite	1.03928	0.530821	0.0502449	1.95787	0.0558277
Hippocampal FW	Memory Composite	0.756037	0.406103	0.0626468	1.86169	0.0783085
McEvoy FA(FWcorr)	Memory Composite	0.868808	0.497735	0.0808938	1.74552	0.089882
Schwarz AD Signature	Animal Naming Test	-7.56651	5.17624	0.143803	-1.46178	0.161778
Schwarz AD Signature	Hooper Visual Organization	4.01717	3.00182	0.180816	1.33825	0.180816
Schwarz FA(FWcorr)	Executive Function Composite	0.478729	0.471026	0.30946	1.01636	0.30946
Schwarz FA(FWcorr)	Memory Composite	0.385811	0.446675	0.38773	0.863741	0.38773
Hippocampal Volume	Animal Naming Test	-2.13056	2.84974	0.454682	-0.747633	0.454682
Hippocampal FW	DKEFS Number Sequencing	-10.9512	11.3162	0.333173	-0.967743	0.599711
McEvoy FW	DKEFS Number Sequencing	-9.58236	11.9136	0.42121	-0.804323	0.631815
Hippocampal Volume	WAIS-IV Coding	-1.59639	6.71306	0.812034	-0.237803	0.826834
Schwarz AD Signature	WAIS-IV Coding	2.33821	10.6883	0.826834	0.218764	0.826834
Schwarz FW	DKEFS Number Sequencing	-4.49383	11.8779	0.70518	-0.378337	0.90666
Schwarz FA(FWcorr)	DKEFS Number Sequencing	-1.60523	18.2471	0.929899	-0.087972	0.994848
McEvoy FA(FWcorr)	DKEFS Number Sequencing	0.127684	19.7758	0.994848	0.00645658	0.994848
